# Supplementary material for: Working status and risk of Alzheimer's disease: A Mendelian randomization study
Source: Brain Behav. 2022 Dec 7;13(1):e2834. doi: 10.1002/brb3.2834 (PMC9847601; doi:10.1002/brb3.2834)
Supplement: Supplementary file 1 — Supporting material [file BRB3-13-e2834-s001.xlsx]

## Sheet: S1
Overview of GWAS datasets for working status phenotypes
Phenotype	Value type	Measurement	Cohort	Sample size	Touchscreen question	Answer categories
Job involves heavy manual or physical work	Categorical Ordered	Self-reported	UK Biobank	263615	Does your work involve heavy manual or physical work?	1.Never/rarely 2.Sometimes 3.Usually 4.Always 5.Do not know 6.Prefer not to know
Job involves mainly walking or standing				263556	Does your work involve walking or standing for most of the time?
Job involves shift work				263315	Does your work involve shift work？
Abbreviations: GWAS: genome-wide association study

## Sheet: S2
Overview of GWAS datasets for AD
Phenotype	Value type	Sample size	N-case	N-control	Data sourse
Alzheimer’s disease	Binary	63926	21982	41944	https://doi.org/10.1038/s41588-019-0358-2
Abbreviations:AD: Alzheimer's disease; GWAS: genome-wide association study

## Sheet: S3
Instrument variables of job involves heavy manual or physical work
SNP	effect_allele	other_allele	beta	eaf	se	pval
rs2091329	G	A	-0.0158895	0.288157	0.00265008	2e-09
rs12089815	A	G	-0.0151469	0.548546	0.00240736	3.1e-10
rs2819348	C	T	0.0145582	0.352247	0.00249731	5.6e-09
rs6544763	C	T	0.0139692	0.660134	0.00252586	3.2e-08
rs11678979	C	T	-0.0149934	0.271768	0.00270637	3e-08
rs34700731	A	G	0.0197694	0.134891	0.00349445	1.5e-08
rs2318540	G	T	-0.0142827	0.572308	0.00242247	3.7e-09
rs11726786	G	T	0.0165951	0.366352	0.00248344	2.4e-11
rs1081158	T	C	0.0169887	0.581826	0.00242996	2.7e-12
rs56194430	T	C	0.0188539	0.169355	0.00321485	4.5e-09
rs4580876	A	G	-0.0220715	0.476133	0.0023945	3e-20
rs4731992	G	A	-0.0170407	0.781718	0.002895	4e-09
rs77823953	T	C	-0.0371641	0.032671	0.00675883	3.8e-08
rs62511803	A	G	-0.0211702	0.140624	0.00343968	7.5e-10
rs10820625	C	T	-0.0160068	0.220898	0.00288515	2.9e-08
rs7108077	G	A	-0.0134395	0.379639	0.00246345	4.9e-08
rs1370059	G	A	0.0180816	0.232046	0.00283492	1.8e-10
rs8054111	G	A	-0.015349	0.729849	0.0026932	1.2e-08
rs3785354	T	C	0.0135824	0.367566	0.0024672	3.7e-08
rs11663824	A	C	0.0136375	0.396798	0.00244806	2.5e-08

## Sheet: S4
Instrument variables of job involves mainly walking or standing
SNP	effect_allele	other_allele	beta	eaf	se	pval
rs11264886	A	G	0.0192833	0.283409	0.00337881	1.1e-08
rs13019832	A	G	-0.0186768	0.415716	0.00309054	1.5e-09
rs9836291	A	G	-0.0272359	0.294288	0.00333699	3.3e-16
rs7661349	C	T	-0.0201647	0.634347	0.00315315	1.6e-10
rs6882046	G	A	-0.0250597	0.267534	0.00346684	4.9e-13
rs9341742	T	C	0.0174409	0.399074	0.00310735	2e-08
rs1487445	T	C	-0.0307075	0.482083	0.00304638	6.8e-24
rs4731992	G	A	-0.0223081	0.781756	0.00367992	1.3e-09
rs78928669	G	A	-0.0482164	0.034216	0.00834952	7.7e-09
rs603625	A	G	-0.0184109	0.419262	0.0030759	2.2e-09
rs6603030	G	A	-0.021004	0.794014	0.00376245	2.4e-08
rs3785354	T	C	0.0181269	0.367568	0.00313603	7.5e-09
rs8054111	G	A	-0.0212551	0.729851	0.00342309	5.3e-10
rs613872	T	G	0.0236017	0.825015	0.00400687	3.9e-09

## Sheet: S5
Instrument variables of job involves shift work
SNP	effect_allele	other_allele	beta	eaf	se	pval
rs13019832	A	G	-0.0132382	0.415708	0.00233128	1.40001e-08
rs10865397	G	A	-0.011909	0.523443	0.00233352	3.29997e-07
rs2087035	C	T	-0.0159674	0.169258	0.00306423	1.89998e-07
rs1487441	A	G	-0.0161493	0.484375	0.00230054	2.19989e-12
rs76713680	T	C	0.0320549	0.034675	0.00635982	4.60002e-07
rs6039504	T	C	-0.0161786	0.163981	0.00308805	1.6e-07

## Sheet: S6
Overview of GWAS datasets for potential risk factors
Phenotype	Value type	Measurement	Cohort	Sample size
type 2 diabetes (T2D)	Binary	Self-reported	UK Biobank	120286
hypertension	Binary	Self-reported	MRC-IEU	463010
obesity	Binary	Self-reported	MRC-IEU	463010
dyslipidemia	Binary	Self-reported	MRC-IEU	463010
smoking	Binary	Self-reported	MRC-IEU	462434
depression	Binary	Self-reported	MRC-IEU	462933
age at completion of full time education	Continuous	Self-reported	MRC-IEU	307897
Abbreviations: GWAS: genome-wide association study

## Sheet: S7
MR estimates of the causal association between working status phenotypes and the risk of AD
Exposure	Methods	OR	95%CI	P-value
Job involves heavy manual or physical work	IVW	2.13	1.36-3.36	0.001
	WM	2.89	1.48-5.63	0.002
	MR Egger	6.54	0.54-79.75	0.16
Job involves mainly walking or standing	IVW	1.74	1.19-2.54	0.004
	WM	1.53	0.89-2.62	0.12
	MR Egger	2.5	0.4-15.8	0.35
Job involves shift work	IVW	2.78	1.14-6.80	0.02
	WM	4.12	1.27-13.30	0.02
	MR Egger	5.3	0.119-236.38	0.44
Abbreviations: MR: Mendelian randomization; OR: odds ratio; 95%CI:95% confidence interval; AD: Alzheimer's disease; IVW: inverse variance weighted; WM: weighted median
